# Supplementary material for: Tumor-derived apolipoprotein E confers resistance to temozolomide in pancreatic neuroendocrine tumors
Source: Cell Death Dis. 2025 Dec 13;17(1):35. doi: 10.1038/s41419-025-08317-1 (PMC12804833; doi:10.1038/s41419-025-08317-1)
Supplement: Supplementary file 2 — Table S1 [file 41419_2025_8317_MOESM2_ESM.xlsx]

## Sheet: Table
Table S1. The clinical information of 35 pNET patients
ID	Gender	Age	PFS (Month)	Status
T1	Female	48	20.5	1
T2	Male	64	19.9333	0
T3	Female	59	18.7333	0
T4	Male	52	20.8333	0
T5	Female	58	18.6667	0
T6	Female	53	19.7667	0
T7	Male	56	18.5	0
T8	Female	53	17.7	0
T9	Female	44	17.4333	1
T10	Male	60	19.6333	0
T11	Female	70	18.6	0
T12	Male	47	20.4333	0
T13	Female	42	16.3667	1
T14	Male	43	20.3	0
T15	Male	61	18.6667	0
T16	Female	31	20.8	0
T17	Female	54	22.8667	0
T18	Female	56	22.7	0
T19	Male	70	17.3	1
T20	Female	68	18.7	0
T21	Female	68	NA	NA
T22	Female	56	7.83333	1
T23	Female	50	10.3	1
T24	Male	61	20.6667	0
T25	Male	73	18.6667	0
T26	Male	63	10.7	1
T27	Male	61	18.8	0
T28	Female	51	15.1333	1
T29	Male	62	17.3	1
T30	Female	55	19.6333	0
T31	Male	65	20.7333	0
T32	Male	49	2.96667	1
T33	Male	57	21.4667	0
T34	Male	54	16.3	1
T35	Male	75	22.3333	0
