# Supplementary material for: Tumor-derived apolipoprotein E confers resistance to temozolomide in pancreatic neuroendocrine tumors
Source: Cell Death Dis. 2025 Dec 13;17(1):35. doi: 10.1038/s41419-025-08317-1 (PMC12804833; doi:10.1038/s41419-025-08317-1)
Supplement: Supplementary file 3 — Table S2 [file 41419_2025_8317_MOESM3_ESM.xlsx]

## Sheet: Sheet2
Table S2. The sequences of the shRNA or siRNAs
	Transcript
1
CTNNB1	NM_001904
2
siCTNNB1-1	5‘-CCUUCACUAUGGACUACCA-3’
siCTNNB1-2	5‘-CGGGAUGUUCACAACCGAA-3’
siCTNNB1-3	5‘-GGGUAGGGUAAAUCAGUAA-3’
3
APOE-sh1	5‘-GCAGACACTGTCTGAGCAGGT-3’
APOE-sh2	5‘-CCGCCTCAAGAGCTGGTTCGA-3’
4
SCARB1-sh1	5‘-GCAAGGTTGACTTCTGGCATT-3’
SCARB1-sh2	5‘-CTTCTATCTCTCCGTCTACTT-3’
5
TCF3-sh1	5‘-CCCGGATCACTCAAGCAATAA-3’
TCF3-sh2	5‘-CAGCCTCTCTTCATCCACATT-3’
6
TCF3	NM_001136139
7
APOE	NM_000041
