# Supplementary material for: Tumor-derived apolipoprotein E confers resistance to temozolomide in pancreatic neuroendocrine tumors
Source: Cell Death Dis. 2025 Dec 13;17(1):35. doi: 10.1038/s41419-025-08317-1 (PMC12804833; doi:10.1038/s41419-025-08317-1)
Supplement: Supplementary file 4 — Table S3 [file 41419_2025_8317_MOESM4_ESM.xlsx]

## Sheet: Sheet2
Table S3. The sequences of the primers for RT-PCR
Primer	Tanscript
APOE-Forward Primer	GTTGCTGGTCACATTCCTGG
APOE-Reverse Primer	GCAGGTAATCCCAAAAGCGAC
SCARB1-Forward Primer	CCTATCCCCTTCTATCTCTCCG
SCARB1-Reverse Primer	GGATGTTGGGCATGACGATGT
CTNNB1-Forward Primer	AAAGCGGCTGTTAGTCACTGG
CTNNB1-Reverse Primer	CGAGTCATTGCATACTGTCCAT
TCF3-Forward Primer	ACGAGCGTATGGGCTACCA
TCF3-Reverse Primer	GTTATTGCTTGAGTGATCCGGG
