# Supplementary material for: Tumor-derived apolipoprotein E confers resistance to temozolomide in pancreatic neuroendocrine tumors
Source: Cell Death Dis. 2025 Dec 13;17(1):35. doi: 10.1038/s41419-025-08317-1 (PMC12804833; doi:10.1038/s41419-025-08317-1)
Supplement: Supplementary file 5 — Table S4 [file 41419_2025_8317_MOESM5_ESM.xlsx]

## Sheet: Sheet1
Table S4. The analyzed clinical pNET samples were homozygous for APOE
Sample type	Name	Clip size	Site 1 (rs429358)	Sequencing results	Site 2 (rs7412)	Sequencing results
PCR cut	NT1	463	GACATGGAGGACGTG	T/T	GATGACCTGCAGAAG	C/C
PCR cut	NT2	463	GACATGGAGGACGTG	T/T	GATGACCTGCAGAAG	C/C
PCR cut	NT3	463	GACATGGAGGACGTG	T/T	GATGACCTGCAGAAG	C/C
PCR cut	NT4	463	GACATGGAGGACGTG	T/T	GATGACCTGCAGAAG	C/C
PCR cut	NT5	463	GACATGGAGGACGTG	T/T	GATGACCTGCAGAAG	C/C
PCR cut	NT6	463	GACATGGAGGACGTG	T/T	GATGACCTGCAGAAG	C/C
PCR cut	NT7	463	GACATGGAGGACGTG	T/T	GATGACCTGCAGAAG	C/C
PCR cut	NT8	463	GACATGGAGGACGTG	T/C	GATGACCTGCAGAAG	C/C
PCR cut	NT9	463	GACATGGAGGACGTG	T/T	GATGACCTGCAGAAG	C/C
PCR cut	NT10	463	GACATGGAGGACGTG	T/T	GATGACCTGCAGAAG	C/C
PCR cut	NT11	463	GACATGGAGGACGTG	T/T	GATGACCTGCAGAAG	C/C
PCR cut	NT12	463	GACATGGAGGACGTG	T/T	GATGACCTGCAGAAG	C/C
PCR cut	NT13	463	GACATGGAGGACGTG	T/T	GATGACCTGCAGAAG	C/C
PCR cut	NT14	463	GACATGGAGGACGTG	T/T	GATGACCTGCAGAAG	C/C
PCR cut	NT15	463	GACATGGAGGACGTG	T/T	GATGACCTGCAGAAG	C/C
PCR cut	NT16	463	GACATGGAGGACGTG	T/T	GATGACCTGCAGAAG	C/C
PCR cut	NT17	463	GACATGGAGGACGTG	T/T	GATGACCTGCAGAAG	C/C
PCR cut	NT18	463	GACATGGAGGACGTG	T/T	GATGACCTGCAGAAG	C/C
PCR cut	NT19	463	GACATGGAGGACGTG	T/T	GATGACCTGCAGAAG	C/C
PCR cut	NT20	463	GACATGGAGGACGTG	T/T	GATGACCTGCAGAAG	C/C
PCR cut	NT21	463	GACATGGAGGACGTG	T/T	GATGACCTGCAGAAG	T/C
PCR cut	NT22	463	GACATGGAGGACGTG	T/T	GATGACCTGCAGAAG	T/C
PCR cut	NT23	463	GACATGGAGGACGTG	T/T	GATGACCTGCAGAAG	T/C
PCR cut	NT24	463	GACATGGAGGACGTG	T/T	GATGACCTGCAGAAG	T/C
PCR cut	NT25	463	GACATGGAGGACGTG	T/T	GATGACCTGCAGAAG	C/C
PCR cut	NT26	463	GACATGGAGGACGTG	T/T	GATGACCTGCAGAAG	C/C
PCR cut	NT27	463	GACATGGAGGACGTG	T/T	GATGACCTGCAGAAG	C/C
PCR cut	NT28	463	GACATGGAGGACGTG	T/T	GATGACCTGCAGAAG	C/C
PCR cut	NT29	463	GACATGGAGGACGTG	T/T	GATGACCTGCAGAAG	C/C
PCR cut	NT30	463	GACATGGAGGACGTG	T/T	GATGACCTGCAGAAG	C/C
PCR cut	NT31	463	GACATGGAGGACGTG	T/T	GATGACCTGCAGAAG	C/C
PCR cut	NT32	463	GACATGGAGGACGTG	T/T	GATGACCTGCAGAAG	C/C
PCR cut	NT33	463	GACATGGAGGACGTG	T/T	GATGACCTGCAGAAG	C/C
PCR cut	NT34	463	GACATGGAGGACGTG	T/T	GATGACCTGCAGAAG	C/C
PCR cut	NT35	463	GACATGGAGGACGTG	T/T	GATGACCTGCAGAAG	C/C
PCR cut	BON1	463	GACATGGAGGACGTG	T/T	GATGACCTGCAGAAG	C/C
PCR cut	QGP1	463	GACATGGAGGACGTG	T/T	GATGACCTGCAGAAG	C/C
